# Supplementary material for: The Abnormal Accumulation of Lipopolysaccharide Secreted by Enriched Gram-Negative Bacteria Increases the Risk of Rotavirus Colonization in Young Adults
Source: Microorganisms. 2023 Sep 11;11(9):2280. doi: 10.3390/microorganisms11092280 (PMC10535061; doi:10.3390/microorganisms11092280)
Supplement: Supplementary file 1 [file microorganisms-11-02280-s001.zip]

Archive with 6 entries (6 files):
- File S1. Instruction for ELISA kit.pdf
- File S2. qPCR protocol for HRV detection.pdf
- File S3. The simplified food questionnaire.pdf
- Table S1.pdf
- Table S2.pdf
- Table S3.pdf
